# Supplementary material for: Enumerating genotypic diversity and host specificity of Giardia in wild rodents around a New York watershed
Source: Int J Parasitol Parasites Wildl. 2024 Sep 19;25:100995. doi: 10.1016/j.ijppaw.2024.100995 (PMC11462367; doi:10.1016/j.ijppaw.2024.100995)
Supplement: Multimedia component 1 [file mmc1.xls]

## Sheet: Table S1
Species/Sample Identifier	Locus
	tpi	bg	18S	ef1α
Giardia duodenalis AI	L02120	X15185	M54878	KX131163
Giardia duodenalis AII (G. hominis)	AB569403	FJ660582	AF199446	AF069573
Giardia duodenalis AIII	DQ650548	DQ648777	-	-
Giardia duodenalis B	KM190825	AY072725	AF199447	AB618786, AF069569
Giardia duodenalis C	JN587428	AY545646	AF199443	AF069574
Giardia duodenalis D	EU781028	EF455598	AF199449	AF069575
Giardia duodenalis E	KF843943	EU769221	AF199448	AF069571
Giardia duodenalis F	KY609009	EU769220	AF199444	AF069572
Giardia duodenalis G	MZ322740	-	AF199450	AF069568
Giardia microti	AY228648, AY228649	-	AF006676, MF185958	-
Giardia ardeae	-	-	Z17210, U20351	AF069567
Giardia cricetidarum	-	-	MF185957	MG733773
Giardia muris	-	-	X65063, MF185956	AF069566
Giardia peramelis	-	-	AY309064	AY309065
Giardia psittaci	-	-	-	AB714979, AB714980
11361	PQ318224	-	-	PQ318240
11631	PQ318233	PQ318313	-	-
11634	-	PQ318260	-	-
12340	PQ318227	PQ318268	PQ317790	PQ318239
12950	-	-	-	PQ318253
12951	PQ318230	PQ318264	-	PQ318242
12975	-	PQ318296	-	-
12977	-	PQ318300	-	-
13076	-	PQ318306	-	-
13078	-	PQ318305	-	-
13080	-	PQ318295	-	-
13082	-	PQ318291	-	-
13085	-	PQ318271	-	-
13090	-	PQ318272	-	-
13167	-	PQ318309	-	-
13168	-	PQ318302	-	-
13258	-	PQ318307	-	-
13259	PQ318217	PQ318262	PQ317791	PQ318244
13267	-	PQ318277	-	PQ318254
13270	-	-	-	PQ318245
13271	PQ318219	-	-	PQ318243
13272	-	PQ318311	PQ317784	PQ318251
13273	-	PQ318276	-	PQ318252
13281	-	-	PQ317783	-
14866	PQ318232	PQ318261	-	-
3460	PQ318220	PQ318270	-	-
3463	-	PQ318269	-	PQ318238
38620	PQ318229	-	-	-
38625	PQ318228	-	-	-
38626	PQ318235	-	-	-
38637	PQ318236	-	-	-
38640	-	PQ318266	-	-
38767	PQ318222	-	-	-
39068	PQ318237	PQ318265	-	-
39069	PQ318223	-	-	-
39075	PQ318231	-	-	-
39078	PQ318226	-	-	-
39079	PQ318234	-	-	-
39080	PQ318221	-	-	-
39081	-	PQ318267	-	-
39089	PQ318225	-	-	-
41959	-	PQ318287	-	PQ318257
41960	-	PQ318312	PQ317788	PQ318256
41961	-	PQ318310	PQ317785	PQ318259
42787	-	PQ318288	PQ317786	PQ318250
45649	PQ318216	PQ318285	PQ317789	PQ318246
45652	PQ318213	PQ318286	-	-
45653	PQ318214	PQ318301	-	PQ318249
45669	PQ318218	-	-	-
45739	-	-	PQ317787	PQ318258
45740	PQ318215	PQ318308	-	PQ318255
46367	-	PQ318273	-	-
46466	-	PQ318290	-	PQ318247
46468	-	-	-	PQ318248
46508	-	PQ318263	-	PQ318241
46674	-	PQ318282	-	-
46675	-	PQ318284	-	-
46819	-	PQ318275	-	-
46820	-	PQ318292	-	-
46825	-	PQ318297	-	-
46826	-	PQ318298	-	-
46827	-	PQ318299	-	-
46828	-	PQ318304	-	-
46845	-	PQ318303	-	-
46847	-	PQ318294	-	-
46849	-	PQ318293	-	-
46856	-	PQ318314	-	-
46886	-	PQ318274	-	-
46887	-	PQ318279	-	-
46888	-	PQ318278	-	-
46953	-	PQ318283	-	-
46995	-	PQ318280	-	-
47020	-	PQ318281	-	-
47284	-	PQ318289	-	-
