# Supplementary material for: Enumerating genotypic diversity and host specificity of Giardia in wild rodents around a New York watershed
Source: Int J Parasitol Parasites Wildl. 2024 Sep 19;25:100995. doi: 10.1016/j.ijppaw.2024.100995 (PMC11462367; doi:10.1016/j.ijppaw.2024.100995)
Supplement: Multimedia component 2 [file mmc2.xlsx]

## Sheet: Table S2 - long form
Lineage 1	Lineage 2	Perc. Identity	No. SNPs
Giardia duodenalis AI	Giardia duodenalis AII	99.842	4
Giardia duodenalis AI	Giardia duodenalis B	97.873	52
Giardia duodenalis AI	Giardia duodenalis C	96.85	78
Giardia duodenalis AI	Giardia duodenalis D	94.646	104
Giardia duodenalis AI	Giardia duodenalis E	98.66	34
Giardia duodenalis AI	Giardia duodenalis F	98.976	26
Giardia duodenalis AI	Giardia duodenalis G	96.496	72
Giardia duodenalis AI	Giardia rodent genotype	95.652	103
Giardia duodenalis AI	Giardia vole genotype	95.533	99
Giardia duodenalis AI	Giardia deer mouse genotype I	93.603	161
Giardia duodenalis AI	Giardia mouse genotype I	92.834	148
Giardia duodenalis AI	Giardia mouse genotype II	92.757	152
Giardia duodenalis AI	Giardia deer mouse genotype III	93.805	154
Giardia duodenalis AI	Giardia deer mouse genotype II	93.888	149
Giardia duodenalis AI	Giardia microti ss	96.765	75
Giardia duodenalis AI	Giardia psittaci	91.287	209
Giardia duodenalis AII	Giardia duodenalis B	97.716	56
Giardia duodenalis AII	Giardia duodenalis C	96.693	82
Giardia duodenalis AII	Giardia duodenalis D	94.528	107
Giardia duodenalis AII	Giardia duodenalis E	98.503	38
Giardia duodenalis AII	Giardia duodenalis F	98.818	30
Giardia duodenalis AII	Giardia duodenalis G	96.417	74
Giardia duodenalis AII	Giardia rodent genotype	95.49	107
Giardia duodenalis AII	Giardia vole genotype	95.372	103
Giardia duodenalis AII	Giardia deer mouse genotype I	93.445	165
Giardia duodenalis AII	Giardia mouse genotype I	92.713	151
Giardia duodenalis AII	Giardia mouse genotype II	92.636	155
Giardia duodenalis AII	Giardia deer mouse genotype III	93.644	158
Giardia duodenalis AII	Giardia deer mouse genotype II	93.727	153
Giardia duodenalis AII	Giardia microti ss	96.695	77
Giardia duodenalis AII	Giardia psittaci	91.287	209
Giardia duodenalis B	Giardia duodenalis C	97.126	71
Giardia duodenalis B	Giardia duodenalis D	95.039	94
Giardia duodenalis B	Giardia duodenalis E	97.794	54
Giardia duodenalis B	Giardia duodenalis F	97.952	50
Giardia duodenalis B	Giardia duodenalis G	96.457	73
Giardia duodenalis B	Giardia rodent genotype	95.733	100
Giardia duodenalis B	Giardia vole genotype	95.573	97
Giardia duodenalis B	Giardia deer mouse genotype I	93.683	159
Giardia duodenalis B	Giardia mouse genotype I	92.955	144
Giardia duodenalis B	Giardia mouse genotype II	92.877	148
Giardia duodenalis B	Giardia deer mouse genotype III	93.805	153
Giardia duodenalis B	Giardia deer mouse genotype II	93.808	150
Giardia duodenalis B	Giardia microti ss	97.115	70
Giardia duodenalis B	Giardia psittaci	91.327	207
Giardia duodenalis C	Giardia duodenalis D	96.457	58
Giardia duodenalis C	Giardia duodenalis E	96.732	80
Giardia duodenalis C	Giardia duodenalis F	97.165	69
Giardia duodenalis C	Giardia duodenalis G	96.302	77
Giardia duodenalis C	Giardia rodent genotype	94.88	122
Giardia duodenalis C	Giardia vole genotype	95.01	112
Giardia duodenalis C	Giardia deer mouse genotype I	93.524	164
Giardia duodenalis C	Giardia mouse genotype I	92.995	144
Giardia duodenalis C	Giardia mouse genotype II	92.837	150
Giardia duodenalis C	Giardia deer mouse genotype III	93.644	158
Giardia duodenalis C	Giardia deer mouse genotype II	93.526	157
Giardia duodenalis C	Giardia microti ss	96.273	77
Giardia duodenalis C	Giardia psittaci	91.087	212
Giardia duodenalis D	Giardia duodenalis E	94.567	105
Giardia duodenalis D	Giardia duodenalis F	95.039	93
Giardia duodenalis D	Giardia duodenalis G	94.368	103
Giardia duodenalis D	Giardia rodent genotype	92.808	143
Giardia duodenalis D	Giardia vole genotype	92.877	135
Giardia duodenalis D	Giardia deer mouse genotype I	91.895	175
Giardia duodenalis D	Giardia mouse genotype I	93.32	162
Giardia duodenalis D	Giardia mouse genotype II	93.16	168
Giardia duodenalis D	Giardia deer mouse genotype III	91.915	171
Giardia duodenalis D	Giardia deer mouse genotype II	91.757	171
Giardia duodenalis D	Giardia microti ss	96.341	87
Giardia duodenalis D	Giardia psittaci	89.928	211
Giardia duodenalis E	Giardia duodenalis F	98.896	29
Giardia duodenalis E	Giardia duodenalis G	96.533	71
Giardia duodenalis E	Giardia rodent genotype	95.449	108
Giardia duodenalis E	Giardia vole genotype	95.332	104
Giardia duodenalis E	Giardia deer mouse genotype I	93.802	156
Giardia duodenalis E	Giardia mouse genotype I	92.955	144
Giardia duodenalis E	Giardia mouse genotype II	92.918	148
Giardia duodenalis E	Giardia deer mouse genotype III	93.926	151
Giardia duodenalis E	Giardia deer mouse genotype II	94.004	146
Giardia duodenalis E	Giardia microti ss	96.484	76
Giardia duodenalis E	Giardia psittaci	91.247	205
Giardia duodenalis F	Giardia duodenalis G	96.81	65
Giardia duodenalis F	Giardia rodent genotype	95.693	102
Giardia duodenalis F	Giardia vole genotype	95.453	101
Giardia duodenalis F	Giardia deer mouse genotype I	93.882	154
Giardia duodenalis F	Giardia mouse genotype I	92.995	143
Giardia duodenalis F	Giardia mouse genotype II	92.958	147
Giardia duodenalis F	Giardia deer mouse genotype III	94.127	146
Giardia duodenalis F	Giardia deer mouse genotype II	94.087	144
Giardia duodenalis F	Giardia microti ss	96.554	72
Giardia duodenalis F	Giardia psittaci	91.487	201
Giardia duodenalis G	Giardia rodent genotype	94.433	119
Giardia duodenalis G	Giardia vole genotype	94.449	111
Giardia duodenalis G	Giardia deer mouse genotype I	92.971	162
Giardia duodenalis G	Giardia mouse genotype I	92.748	142
Giardia duodenalis G	Giardia mouse genotype II	92.549	149
Giardia duodenalis G	Giardia deer mouse genotype III	93.084	157
Giardia duodenalis G	Giardia deer mouse genotype II	92.958	160
Giardia duodenalis G	Giardia microti ss	95.426	82
Giardia duodenalis G	Giardia psittaci	90.528	211
Giardia rodent genotype	Giardia vole genotype	97.156	58
Giardia rodent genotype	Giardia deer mouse genotype I	95.49	111
Giardia rodent genotype	Giardia mouse genotype I	94.512	104
Giardia rodent genotype	Giardia mouse genotype II	94.474	107
Giardia rodent genotype	Giardia deer mouse genotype III	95.573	108
Giardia rodent genotype	Giardia deer mouse genotype II	96.18	93
Giardia rodent genotype	Giardia microti ss	97.317	35
Giardia rodent genotype	Giardia psittaci	92.024	188
Giardia vole genotype	Giardia deer mouse genotype I	95.209	110
Giardia vole genotype	Giardia mouse genotype I	94.928	88
Giardia vole genotype	Giardia mouse genotype II	94.364	102
Giardia vole genotype	Giardia deer mouse genotype III	95.372	105
Giardia vole genotype	Giardia deer mouse genotype II	95.657	96
Giardia vole genotype	Giardia microti ss	97.218	47
Giardia vole genotype	Giardia psittaci	91.506	192
Giardia deer mouse genotype I	Giardia mouse genotype I	96.579	56
Giardia deer mouse genotype I	Giardia mouse genotype II	97.545	32
Giardia deer mouse genotype I	Giardia deer mouse genotype III	99.718	8
Giardia deer mouse genotype I	Giardia deer mouse genotype II	98.109	45
Giardia deer mouse genotype I	Giardia microti ss	96.14	96
Giardia deer mouse genotype I	Giardia psittaci	90.448	231
Giardia mouse genotype I	Giardia mouse genotype II	99.023	24
Giardia mouse genotype I	Giardia deer mouse genotype III	96.699	54
Giardia mouse genotype I	Giardia deer mouse genotype II	95.897	71
Giardia mouse genotype I	Giardia microti ss	96.486	89
Giardia mouse genotype I	Giardia psittaci	89.659	218
Giardia mouse genotype II	Giardia deer mouse genotype III	97.665	30
Giardia mouse genotype II	Giardia deer mouse genotype II	96.058	67
Giardia mouse genotype II	Giardia microti ss	96.342	93
Giardia mouse genotype II	Giardia psittaci	89.459	227
Giardia deer mouse genotype III	Giardia deer mouse genotype II	98.392	37
Giardia deer mouse genotype III	Giardia microti ss	96.342	90
Giardia deer mouse genotype III	Giardia psittaci	90.545	227
Giardia deer mouse genotype II	Giardia microti ss	96.272	88
Giardia deer mouse genotype II	Giardia psittaci	91.146	209
Giardia microti ss	Giardia psittaci	93.931	128
